# Supplementary material for: Collagen and Keratin Hydrolysates to Delay the Setting of Gypsum Plaster
Source: Materials (Basel). 2022 Dec 9;15(24):8817. doi: 10.3390/ma15248817 (PMC9785065; doi:10.3390/ma15248817)
Supplement: Supplementary file 1 [file materials-15-08817-s001.zip]

Archive with 1 entries (1 files):
- materials-2037901-supplementary.pdf
